# Supplementary material for: Temporal stratification of amyotrophic lateral sclerosis patients using disease progression patterns
Source: Nat Commun. 2024 Jul 8;15:5717. doi: 10.1038/s41467-024-49954-y (PMC11231290; doi:10.1038/s41467-024-49954-y)
Supplement: Supplementary file 4 — Source Data [file 41467_2024_49954_MOESM4_ESM.xlsx]

## Sheet: Fig.1c
Fig 1C.									Average Feature Trajectory per cluster
ALSFRS-R							MiToS
		SP	MPb	MPs	FP				SP	MPb	MPs	FP
	0	48	48	48	48			0	0	0	0	0
	1	43.2079	40.8576	35.4623	28.4478			1	1	2	2	4
	2	41.8737	37.2018	30.1759	22.2388			2	1	3	2	4
	3	39.4289	33.2077	25.5829	17.5821			3	1	3	3	4
	4	36.9828	30.1569	23.6736	16.3611			4	1	3	3	4
	5	35.6006	27.35	22.4434	14.0476			5	2	3	3	4
ALSFRSb							ALSFRSr
		SP	MPb	MPs	FP				SP	MPb	MPs	FP
	0	12	12	12	12			0	12	12	12	12
	1	11.8526	9.05935	11.2814	5.92537			1	11.8974	11.1039	11.1357	9.85075
	2	11.8132	8.0089	10.8442	4.58209			2	11.7579	10.276	10.3869	8.95522
	3	11.5921	6.90504	9.9598	3.47761			3	11.5158	9.5549	9.44221	8.29851
	4	11.2378	6.22263	9.4375	3.05556			4	11.0315	9.07299	9.30556	8.91667
	5	11.0479	5.58182	9.10377	2.90476			5	10.8179	8.77727	9.0566	8.61905
ALSFRSsUL							ALSFRSsT							ALSFRSsLL
		SP	MPb	MPs	FP				SP	MPb	MPs	FP				SP	MPb	MPs	FP
	0	8	8	8	8			0	8	8	8	8			0	8	8	8	8
	1	7.15526	7.02967	4.34171	4.53731			1	6.75	7.04451	4.21608	4.19403			1	5.55263	6.62018	4.48744	3.9403
	2	6.86053	6.45994	2.74372	3.20896			2	6.38158	6.46291	2.90955	2.68657			2	5.06053	5.99407	3.29146	2.80597
	3	6.27368	5.74481	1.79899	2.40299			3	5.57632	5.7181	1.90955	1.52239			3	4.47105	5.28487	2.47236	1.8806
	4	5.62751	5.18613	1.44444	1.80556			4	5.05444	5.0438	1.52083	1.36111			4	4.03152	4.63139	1.96528	1.22222
	5	5.34505	4.58182	1.30189	1.19048			5	4.57508	4.26818	1.32075	0.714286			5	3.8147	4.14091	1.66038	0.619048
									CI 95%
ALSFRS-R								MiToS
		SP	MPb	MPs	FP					SP	MPb	MPs	FP
	0	0	0	0	0				0	0	0	0	0
	1	0.286557	0.380724	0.749932	1.739691				1	0.044161	0.111777	0.140252	0.18481
	2	0.328972	0.520535	0.724897	1.385213				2	0.047932	0.11242	0.139111	0.133341
	3	0.508755	0.732853	0.969057	1.587887				3	0.074171	0.11247	0.144231	0.117668
	4	0.748851	0.917414	1.168152	2.317764				4	0.102299	0.111333	0.167379	0.188601
	5	0.839831	1.135483	1.406032	2.410373				5	0.115011	0.126759	0.202554	0.182168
ALSFRSb								ALSFRSr
		SP	MPb	MPs	FP					SP	MPb	MPs	FP
	0	0	0	0	0				0	0	0	0	0
	1	0.047762	0.207169	0.163106	0.555534				1	0.033822	0.140715	0.204556	0.517144
	2	0.049937	0.263651	0.203327	0.508627				2	0.067591	0.209	0.306627	0.582778
	3	0.086581	0.33466	0.315741	0.459494				3	0.103788	0.244358	0.3647	0.573276
	4	0.157175	0.387825	0.438826	0.666559				4	0.173885	0.285822	0.38076	0.775236
	5	0.203517	0.467326	0.522292	0.768568				5	0.199267	0.339959	0.436652	0.991938
ALSFRSsUL							ALSFRSsT							ALSFRSsLL
		SP	MPb	MPs	FP				SP	MPb	MPs	FP				SP	MPb	MPs	FP
	0	0	0	0	0			0	0	0	0	0			0	0	0	0	0
	1	0.10262	0.121122	0.280447	0.541516			1	0.120219	0.113126	0.251437	0.556957			1	0.189509	0.172078	0.315133	0.523111
	2	0.11937	0.153846	0.236778	0.525815			2	0.136042	0.15647	0.234398	0.538156			2	0.203695	0.200968	0.306926	0.470319
	3	0.173656	0.204477	0.235963	0.558217			3	0.186883	0.223461	0.232319	0.495345			3	0.22201	0.241393	0.299326	0.483391
	4	0.23678	0.266647	0.261658	0.652514			4	0.231689	0.276442	0.270151	0.702113			4	0.245868	0.281786	0.349895	0.596961
	5	0.267932	0.317685	0.307377	0.809572			5	0.252233	0.33798	0.307797	0.496387			5	0.266944	0.320558	0.415019	0.447147
									Number of Patients
									SP	MPb	MPs	FP
								1	380	337	199	67
								2	380	337	199	67
								3	380	337	199	67
								4	349	274	144	36
								5	313	220	106	21

## Sheet: Fig.2c
Fig 2C.									Average Feature Trajectory per cluster
ALSFRS-R							MiToS
		SP	MPb	MPs	FP				SP	MPb	MPs	FP
	0	48	48	48	48			0	0	0	0	0
	1	42.2956	35.3817	39.0934	32.8462			1	1	3	1	2
	2	41.878	34.1339	38.6059	31.8003			2	1	3	1	2
	3	40.6964	31.9844	37.6572	29.5064			3	1	3	1	3
	4	39.5566	30.1388	36.6469	28.1313			4	2	3	1	3
	5	38.3305	28.4046	35.6244	27.1426			5	2	3	1	3
ALSFRSb							ALSFRSr
		SP	MPb	MPs	FP				SP	MPb	MPs	FP
	0	12	12	12	12			0	12	12	12	12
	1	10.7298	6.0625	11.7096	10.2625			1	11.7371	10.9263	11.7847	10.8411
	2	10.6914	5.64062	11.6902	10.1597			2	11.7015	10.7589	11.7494	10.6712
	3	10.4633	4.98884	11.5763	9.69499			3	11.6028	10.5625	11.6173	10.1878
	4	10.2694	4.60706	11.4674	9.39029			4	11.45	10.1671	11.3904	9.91637
	5	9.98628	4.06888	11.3104	9.16459			5	11.3092	9.79135	11.2428	9.76651
ALSFRSsUL							ALSFRSsT							ALSFRSsLL
		SP	MPb	MPs	FP				SP	MPb	MPs	FP				SP	MPb	MPs	FP
	0	8	8	8	8			0	8	8	8	8			0	8	8	8	8
	1	6.33333	6.54688	6.8451	4.12925			1	6.62527	6.43527	5.67768	4.26338			1	6.87001	5.39286	3.07631	3.35174
	2	6.23384	6.38393	6.74943	3.87426			2	6.53014	6.24107	5.52733	3.97196			2	6.71895	5.0558	2.88952	3.12319
	3	5.96439	5.92634	6.50683	3.39337			3	6.27669	5.70536	5.2164	3.4554			3	6.38853	4.74777	2.74032	2.7723
	4	5.72761	5.59529	6.24592	3.10791			4	6.02741	5.32941	4.94522	3.16187			4	6.08068	4.4	2.5979	2.55396
	5	5.45545	5.26972	5.94444	2.91388			5	5.78201	5.03817	4.66908	2.88708			5	5.79802	4.1883	2.45773	2.40861
									CI 95%
ALSFRS-R								MiToS
		SP	MPb	MPs	FP					SP	MPb	MPs	FP
	0	0	0	0	0				0	0	0	0	0
	1	0.150197	0.441674	0.169252	0.241416				1	0.048931	0.090774	0.031308	0.058806
	2	0.167061	0.442502	0.173774	0.263142				2	0.049895	0.083512	0.033156	0.058876
	3	0.21154	0.558749	0.207906	0.337188				3	0.05269	0.084608	0.042086	0.059671
	4	0.267217	0.653128	0.27279	0.385225				4	0.056787	0.086111	0.051071	0.061998
	5	0.321726	0.761906	0.339273	0.41704				5	0.059701	0.091134	0.057947	0.064039
ALSFRSb								ALSFRSr
		SP	MPb	MPs	FP					SP	MPb	MPs	FP
	0	0	0	0	0				0	0	0	0	0
	1	0.077695	0.192214	0.038854	0.088711				1	0.029613	0.125934	0.034317	0.088545
	2	0.079682	0.195026	0.039288	0.093906				2	0.034817	0.140134	0.03781	0.098232
	3	0.094142	0.212309	0.05112	0.118847				3	0.043726	0.154571	0.052421	0.129542
	4	0.10718	0.221527	0.062876	0.134196				4	0.059223	0.205994	0.085541	0.144072
	5	0.127763	0.241619	0.075051	0.146605				5	0.070373	0.230004	0.099482	0.15707
ALSFRSsUL							ALSFRSsT							ALSFRSsLL
		SP	MPb	MPs	FP				SP	MPb	MPs	FP				SP	MPb	MPs	FP
	0	0	0	0	0			0	0	0	0	0			0	0	0	0	0
	1	0.072383	0.123513	0.072712	0.11712			1	0.06176	0.135845	0.08754	0.096417			1	0.065161	0.188626	0.07171	0.090605
	2	0.077528	0.130663	0.077294	0.119451			2	0.065984	0.140815	0.090316	0.099332			2	0.068592	0.190381	0.06471	0.089694
	3	0.089686	0.159946	0.089167	0.123058			3	0.075447	0.16928	0.097123	0.106105			3	0.083909	0.201179	0.072364	0.088759
	4	0.098415	0.184608	0.104761	0.13196			4	0.084675	0.195437	0.109518	0.111265			4	0.096868	0.214038	0.072104	0.094439
	5	0.106413	0.210142	0.126315	0.136058			5	0.09385	0.222056	0.119144	0.119107			5	0.1062	0.232862	0.082393	0.095315
									Number of Patients
									SP	MPb	MPs	FP
								0	1377	448	878	1177
								1	1377	448	878	1177
								2	1377	448	878	1177
								3	1351	425	858	1112
								4	1313	393	828	1045
								5	1230	355	778	953

## Sheet: Fig.S1c
Fig S1C.									Average Feature Trajectory per cluster
ALSFRS-R							MiToS
		SP	MPb	FP					SP	MPb	FP
	0	48	48	48				0	0	0	0
	1	42.4266	41.1123	34.125				1	1	2	2.5
	2	40.4266	37.9384	28.6515				2	1	2	3
	3	37.5688	34.413	23.8712				3	1	3	3
	4	35.4569	31.2634	22.6757				4	1	3	3
	5	34.2816	28.6124	20.9776				5	2	3	4
ALSFRSb							ALSFRSr
		SP	MPb	FP					SP	MPb	FP
	0	12	12	12				0	12	12	12
	1	11.7946	8.78261	9.65909				1	11.7991	11.087	10.803
	2	11.6862	7.78986	8.81061				2	11.5666	10.3514	9.91288
	3	11.3702	6.63406	7.875				3	11.1851	9.8587	8.92045
	4	10.9873	5.85714	7.86486				4	10.8249	9.33482	8.87027
	5	10.8218	5.08427	7.76866				5	10.6897	9.07303	8.3806
ALSFRSsUL							ALSFRSsT							ALSFRSsLL
		SP	MPb	FP					SP	MPb	FP					SP	MPb	FP
	0	8	8	8				0	8	8	8				0	8	8	8
	1	6.97065	7.17391	4.5				1	6.51016	7.18478	4.51515				1	5.35214	6.88406	4.64773
	2	6.4763	6.72826	3.10227				2	5.97065	6.74275	3.24242				2	4.72686	6.32609	3.58333
	3	5.7833	6.1087	2.23864				3	5.11512	6.09783	2.19318				3	4.11512	5.71377	2.64394
	4	5.21574	5.59375	1.89189				4	4.64721	5.5	1.8973				4	3.78173	4.97768	2.15135
	5	4.95402	5.14045	1.52985				5	4.23851	4.80899	1.45522				5	3.57759	4.50562	1.84328
									CI 95%
ALSFRS-R								MiToS
		SP	MPb	FP						SP	MPb	FP
	0	0	0	0					0	0	0	0
	1	0.314796	0.496671	0.809442					1	0.051524	0.124339	0.135671
	2	0.415476	0.653872	0.796228					2	0.06269	0.128774	0.125672
	3	0.618443	0.829956	0.934146					3	0.085681	0.1296	0.11653
	4	0.795967	1.019646	1.145713					4	0.10457	0.133091	0.136146
	5	0.862228	1.305389	1.33409					5	0.115827	0.152122	0.15975
ALSFRSb								ALSFRSr
		SP	MPb	FP						SP	MPb	FP
	0	0	0	0					0	0	0	0
	1	0.059079	0.255352	0.305507					1	0.059214	0.170422	0.199732
	2	0.068454	0.31486	0.362538					2	0.098614	0.244656	0.270246
	3	0.114119	0.375776	0.42603					3	0.14626	0.267743	0.303517
	4	0.177903	0.426102	0.520713					4	0.184994	0.312546	0.334509
	5	0.210055	0.498766	0.621913					5	0.199325	0.357831	0.422306
ALSFRSsUL							ALSFRSsT							ALSFRSsLL
		SP	MPb	FP					SP	MPb	FP					SP	MPb	FP
	0	0	0	0				0	0	0	0				0	0	0	0
	1	0.108791	0.140539	0.251768				1	0.125508	0.140525	0.244881				1	0.181727	0.176009	0.270577
	2	0.140783	0.177482	0.237139				2	0.152536	0.181988	0.244266				2	0.195273	0.212172	0.270976
	3	0.193725	0.225547	0.240798				3	0.196929	0.2396	0.24681				3	0.213066	0.251314	0.268151
	4	0.242007	0.285689	0.279873				4	0.231411	0.299296	0.291505				4	0.236764	0.304732	0.316025
	5	0.267589	0.346371	0.29954				5	0.244414	0.379449	0.292256				5	0.258523	0.359933	0.348509
									Number of Patients
									SP	MPb	FP
								0	443	276	264
								1	443	276	264
								2	443	276	264
								3	394	224	185
								4	348	178	134
								5	304	144	89

## Sheet: Fig.S2c
Fig S2C.									Average Feature Trajectory per cluster
ALSFRS-R									MiToS
	C1	C2	C3	C4	C5	C6	C7			C1	C2	C3	C4	C5	C6	C7
0	48	48	48	48	48	48	48		0	0	0	0	0	0	0	0
1	39.2295	39.4194	39.2419	40.4967	38.4132	40.8761	40.5701		1	2	2	1	1	1	1	2
2	35.5738	35.6065	36.2661	37.3113	34.8862	38.4954	36.5047		2	2	3	2	1	2	1	3
3	33.1803	31.5871	32.5726	33.649	31.0539	35.5826	32.3364		3	2	3	2	2	2	1	3
4	31.1556	29.4634	30.156	32.5081	29.1679	34.8387	29.7215		4	2	3	2	2	3	2	3
5	29.9143	27.163	28.1354	31.8056	28.381	33.7778	27.4194		5	3	3	3	2	3	2	3.5
ALSFRSb									ALSFRSr
	C1	C2	C3	C4	C5	C6	C7			C1	C2	C3	C4	C5	C6	C7
0	12	12	12	12	12	12	12		0	12	12	12	12	12	12	12
1	10.7541	7.63226	11.0403	11.6358	11.012	11.5229	8.25234		1	9.62295	11.1548	11.5806	11.4834	11.3413	11.6239	11.4486
2	10.1967	6.45161	10.7419	11.3311	10.5329	11.3761	7		2	8.44262	10.4903	11.2339	10.9868	10.9042	11.1881	10.7009
3	9.96721	5.05161	9.95968	10.9139	9.88024	11.1009	5.63551		3	8.11475	10.0968	10.8871	10.3576	10.1497	10.5367	9.95327
4	9.97778	4.35772	9.43119	10.6774	9.66423	11.0269	4.86076		4	7.62222	9.79675	10.3945	10.1613	9.9927	10.3978	9.53165
5	9.57143	3.57609	9.11458	10.6111	9.54286	10.8704	4.25806		5	7.45714	9.58696	9.94792	10.1111	9.86667	10.2654	9.17742
ALSFRSsUL									ALSFRSsT									ALSFRSsLL
	C1	C2	C3	C4	C5	C6	C7			C1	C2	C3	C4	C5	C6	C7			C1	C2	C3	C4	C5	C6	C7
0	8	8	8	8	8	8	8		0	8	8	8	8	8	8	8		0	8	8	8	8	8	8	8
1	6.44262	6.90968	6.01613	6.15894	5.79641	6.37156	7.09346		1	6.39344	6.9871	5.72581	5.78146	5.52096	6.08257	7.05607		1	6.44262	6.90968	6.01613	6.15894	5.79641	6.37156	7.09346
2	5.81967	6.27742	5.16935	5.19205	4.91018	5.85321	6.50467		2	5.7377	6.3871	4.95968	5.17219	4.58683	5.45413	6.27103		2	5.81967	6.27742	5.16935	5.19205	4.91018	5.85321	6.50467
3	5.14754	5.65806	4.45161	4.44371	4.14371	5.1422	5.71963		3	5.19672	5.46452	3.87903	4.12583	3.67665	4.77064	5.66355		3	5.14754	5.65806	4.45161	4.44371	4.14371	5.1422	5.71963
4	4.8	5.29268	3.92661	4.09677	3.56934	5.03226	5.44304		4	4.66667	5.19512	3.48624	3.89516	3.23358	4.54839	5.22785		4	4.8	5.29268	3.92661	4.09677	3.56934	5.03226	5.44304
5	4.54286	5	3.41667	3.9537	3.50476	4.88272	5.01613		5	4.54286	4.6087	2.9375	3.57407	2.93333	4.21605	4.58065		5	4.54286	5	3.41667	3.9537	3.50476	4.88272	5.01613
									CI 95%
ALSFRS-R								MiToS
	C1	C2	C3	C4	C5	C6	C7			C1	C2	C3	C4	C5	C6	C7
0	0	0	0	0	0	0	0		0	0	0	0	0	0	0	0
1	1.515551	0.979142	1.007001	0.884532	0.946556	0.746707	0.962027		1	0.272518	0.169726	0.175985	0.133739	0.164858	0.110794	0.222084
2	2.010424	1.170685	1.216811	1.132949	1.118783	0.900452	1.386443		2	0.266933	0.17035	0.179072	0.144378	0.177543	0.124604	0.227483
3	2.257203	1.382295	1.515965	1.455304	1.384936	1.171605	1.712283		3	0.261164	0.170756	0.201603	0.167164	0.183636	0.141756	0.21228
4	2.577485	1.551887	1.822132	1.725945	1.624986	1.204206	1.98758		4	0.311658	0.162556	0.219676	0.190287	0.20439	0.157207	0.225185
5	3.270488	1.789382	2.027658	1.834033	1.83606	1.377241	2.415668		5	0.382162	0.17523	0.235447	0.219194	0.230326	0.166306	0.270041
ALSFRSb								ALSFRSr
	C1	C2	C3	C4	C5	C6	C7			C1	C2	C3	C4	C5	C6	C7
0	0	0	0	0	0	0	0		0	0	0	0	0	0	0	0
1	0.467076	0.341194	0.283107	0.14626	0.231771	0.168775	0.39124		1	0.603114	0.19925	0.126643	0.192399	0.194821	0.122999	0.187224
2	0.624403	0.381957	0.326908	0.226853	0.31131	0.180076	0.494919		2	0.730621	0.28409	0.236684	0.298818	0.265688	0.20879	0.310014
3	0.616327	0.431344	0.436555	0.323693	0.406159	0.236132	0.543017		3	0.765906	0.310141	0.299247	0.366833	0.342026	0.303326	0.368531
4	0.787595	0.445113	0.557354	0.38946	0.457934	0.256579	0.576251		4	0.836196	0.363345	0.38484	0.417833	0.386805	0.298526	0.466583
5	1.027369	0.483223	0.616482	0.440692	0.53974	0.334915	0.625801		5	0.914509	0.409966	0.470355	0.433534	0.449605	0.349314	0.600685
ALSFRSsUL								ALSFRSsT										ALSFRSsLL
	C1	C2	C3	C4	C5	C6	C7			C1	C2	C3	C4	C5	C6	C7				C1	C2	C3	C4	C5	C6	C7
0	0	0	0	0	0	0	0		0	0	0	0	0	0	0	0			0	0	0	0	0	0	0	0
1	0.376153	0.259991	0.319262	0.301124	0.316033	0.260719	0.229569		1	0.414675	0.241246	0.328788	0.29192	0.308668	0.237282	0.24278			1	0.462268	0.259196	0.330497	0.336772	0.335248	0.275871	0.315995
2	0.490478	0.322159	0.396564	0.374276	0.3532	0.300797	0.3301		2	0.529729	0.325542	0.378959	0.335863	0.348654	0.274778	0.375912			2	0.549365	0.332642	0.358627	0.354344	0.340888	0.301582	0.370416
3	0.559924	0.36929	0.440518	0.429184	0.410368	0.342666	0.435635		3	0.585139	0.403568	0.431486	0.398515	0.361847	0.321732	0.490111			3	0.633979	0.368994	0.377915	0.382734	0.353867	0.32	0.470871
4	0.727782	0.423841	0.48896	0.49604	0.461282	0.378447	0.520122		4	0.728824	0.443701	0.494815	0.449203	0.424046	0.341144	0.581795			4	0.720505	0.436416	0.428649	0.44176	0.399643	0.350736	0.543434
5	0.805088	0.516603	0.539144	0.541645	0.530031	0.402867	0.618664		5	0.879549	0.541446	0.474276	0.49648	0.44976	0.368851	0.6803			5	0.814603	0.505911	0.458083	0.485159	0.448829	0.381868	0.665157
									Number of Patients
							C1	C2	C3	C4	C5	C6	C7
						0	61	155	124	151	167	218	107
						1	61	155	124	151	167	218	107
						2	61	155	124	151	167	218	107
						3	45	123	109	124	137	186	79
						4	35	92	96	108	105	162	62
						5	28	71	76	90	85	137	50

## Sheet: Fig.S3c
Fig S3C.									Average Feature Trajectory per cluster
ALSFRS-R							MiToS
		SP	MP	FP					SP	MP	FP
	0	48	48	48				0	0	0	0
	1	40.0316	38.4937	25.5769				1	1	3	4
	2	37.348	34.9736	22.9714				2	1	3	4
	3	35.0779	31.7598	20.9				3	1	3	4
	4	33.5496	29.0747	20				4	2	3	4
	5	32.4688	26.6833	18.6957				5	2	4	4
ALSFRSb							ALSFRSr
		SP	MP	FP					SP	MP	FP
	0	12	12	12				0	12	12	12
	1	11.8799	8.75135	5.21978				1	11.2609	11.0865	10.0495
	2	11.5266	7.67386	4.48571				2	10.8292	10.5444	9.40952
	3	11.2265	6.65922	3.66667				3	10.4814	9.96927	9
	4	10.9504	5.90747	3.57895				4	10.2314	9.60142	9.13158
	5	10.8053	5.1448	3.47826				5	10.0553	9.39367	8.65217
ALSFRSsUL							ALSFRSsT							ALSFRSsLL
		SP	MP	FP					SP	MP	FP					SP	MP	FP
	0	8	8	8				0	8	8	8				0	8	8	8
	1	6.15534	6.27748	3.87363				1	5.7585	6.3027	3.36813				1	4.97694	6.07568	3.06593
	2	5.52194	5.67146	3.39048				2	5.12069	5.65707	2.90476				2	4.34953	5.42686	2.78095
	3	4.97168	5.14246	3.15				3	4.53628	5.06425	2.53333				3	3.86195	4.92458	2.55
	4	4.6343	4.65125	2.84211				4	4.21488	4.5694	2.36842				4	3.5186	4.3452	2.07895
	5	4.42548	4.25339	2.73913				5	3.86538	3.9276	2.17391				5	3.31731	3.9638	1.65217
									CI 95%
ALSFRS-R								MiToS
		SP	MP	FP						SP	MP	FP
	0	0	0	0					0	0	0	0
	1	0.389801	0.443551	1.078345					1	0.04001	0.091252	0.106562
	2	0.555573	0.697676	1.593888					2	0.066594	0.105978	0.151714
	3	0.69601	0.857709	2.130959					3	0.079663	0.110856	0.17546
	4	0.805408	0.996326	7254-02-01					4	0.09459	0.111267	0.213159
	5	0.891036	1.19534	3.411751					5	0.107511	0.123147	0.235733
ALSFRSb								ALSFRSr
		SP	MP	FP						SP	MP	FP
	0	0	0	0					0	0	0	0
	1	0.024386	0.131176	0.294772					1	0.112952	0.118074	0.274257
	2	0.085637	0.221742	0.464132					2	0.159406	0.17457	0.443855
	3	0.132324	0.292299	0.6123					3	0.19004	0.218766	0.595215
	4	0.168961	0.345221	0.794489					4	0.210036	0.248705	0.726407
	5	0.196377	0.404806	1.129698					5	0.230516	0.302678	0.968699
ALSFRSsUL							ALSFRSsT							ALSFRSsLL
		SP	MP	FP					SP	MP	FP					SP	MP	FP
	0	0	0	0				0	0	0	0				0	0	0	0
	1	0.137429	0.152277	0.383496				1	0.135038	0.143849	0.389533				1	0.147487	0.176323	0.317137
	2	0.181623	0.214775	0.501918				2	0.175129	0.214774	0.519003				2	0.176186	0.226102	0.46328
	3	0.21293	0.256545	0.673955				3	0.199778	0.268409	0.681265				3	0.191936	0.263873	0.611879
	4	0.241019	0.30784	0.813988				4	0.226402	0.30824	0.870512				4	0.215613	0.306231	0.7011
	5	0.264673	0.349593	1.194366				5	0.240264	0.359469	1.02723				5	0.237366	0.349132	0.688193
									Number of Patients
									SP	MP	FP
								0	824	555	182
								1	638	417	105
								2	565	358	60
								3	484	281	38
								4	416	221	23
								5	351	172	14

## Sheet: Fig.S4c
Fig S4C.									Average Feature Trajectory per cluster
ALSFRS-R							MiToS
		C1	C2	C3					C1	C2	C3
	0	48	48	48				0	0	0	0
	1	38.7267	36.4819	38.8562				1	1	2	1
	2	35.729	34.1873	35.6786				2	2	2	2
	3	33.2924	32.3183	33.3795				3	2	2	2
	4	31.7459	30.3958	31.7461				4	2	3	2
	5	30.8446	28.8256	30.0769				5	2	3	2
ALSFRSb							ALSFRSr
		C1	C2	C3					C1	C2	C3
	0	12	12	12				0	12	12	12
	1	10.1217	9.72205	10.3244				1	11.1883	10.8369	11.2843
	2	9.55361	9.27342	9.76587				2	10.7232	10.3671	10.7063
	3	9.10938	9.01929	9.20089				3	10.346	10.0129	10.1875
	4	8.78919	8.84167	8.92228				4	10.1486	9.69583	9.92228
	5	8.76014	8.61538	8.51479				5	9.95946	9.51795	9.78698
ALSFRSsUL							ALSFRSsT							ALSFRSsLL
		C1	C2	C3					C1	C2	C3					C1	C2	C3
	0	8	8	8				0	8	8	8				0	8	8	8
	1	6.09	5.65257	6.23746				1	5.88667	5.44562	5.74916				1	5.44	4.82477	5.26087
	2	5.50292	5.13418	5.52778				2	5.21832	4.96456	5.13095				2	4.73099	4.4481	4.54762
	3	4.9442	4.68489	5.20982				3	4.6183	4.56913	4.63393				3	4.27455	4.03215	4.14732
	4	4.60541	4.21667	4.88083				4	4.31351	4.11667	4.30052				4	3.88919	3.525	3.72021
	5	4.47635	3.91282	4.47337				5	4.00338	3.55897	3.8284				5	3.64527	3.22051	3.47337
									CI 95%
ALSFRS-R								MiToS
		C1	C2	C3						C1	C2	C3
	0	0	0	0					0	0	0	0
	1	0.540267	0.616892	0.701522					1	0.087097	0.086775	0.120363
	2	0.7172	0.844771	0.979721					2	0.099328	0.114597	0.146839
	3	0.857307	0.98306	1.170106					3	0.109275	0.126435	0.160117
	4	0.981275	1.203396	1.248275					4	0.11974	0.146511	0.172278
	5	1.104022	1.433641	1.411675					5	0.133715	0.165012	0.189198
ALSFRSb								ALSFRSr
		C1	C2	C3						C1	C2	C3
	0	0	0	0					0	0	0	0
	1	0.195567	0.2105	0.248711					1	0.122302	0.141694	0.145229
	2	0.259433	0.299144	0.346717					2	0.17478	0.214792	0.22303
	3	0.316565	0.376761	0.419814					3	0.207403	0.273836	0.265995
	4	0.369505	0.446559	0.475664					4	0.224422	0.322019	0.300888
	5	0.426875	0.520357	0.570082					5	0.26333	0.372127	0.329326
ALSFRSsUL							ALSFRSsT							ALSFRSsLL
		C1	C2	C3					C1	C2	C3					C1	C2	C3
	0	0	0	0				0	0	0	0				0	0	0	0
	1	0.163371	0.178384	0.219196				1	0.160708	0.18018	0.226717				1	0.176577	0.185079	0.257382
	2	0.208646	0.240333	0.291517				2	0.207077	0.245081	0.286269				2	0.209576	0.24114	0.301476
	3	0.239613	0.286813	0.337657				3	0.236886	0.282989	0.343596				3	0.237108	0.266167	0.329509
	4	0.275785	0.343266	0.370397				4	0.269779	0.325924	0.370996				4	0.267734	0.303801	0.354844
	5	0.306734	0.388442	0.415922				5	0.292927	0.367398	0.391242				5	0.288611	0.347245	0.398076
									Number of Patients
									C1	C2	C3
								0	600	662	299
								1	513	395	252
								2	448	311	224
								3	370	240	193
								4	296	195	169
								5	254	145	138
